# Supplementary material for: Modelling the impacts of COVID-19 on nurse workload and quality of care using process simulation
Source: PLoS One. 2022 Oct 13;17(10):e0275890. doi: 10.1371/journal.pone.0275890 (PMC9560613; doi:10.1371/journal.pone.0275890)
Supplement: S1 Data — (XLSX) [file pone.0275890.s001.xlsx]

## Sheet: Sheet1
Indicator Category	Indicator Name	Units	Experimental Conditions
			Pre-pandemic	1 COVID+	2 COVID+	3 COVID+	4 COVID+	5 COVID+		PLEASE NOTE: 1) The following values were used to build graphs; 2) The following values are behind the % difference (illustrated below) from the baseline (pre-pandemic) case.
Nurse Workload	Direct Care Time	hours	9.5	8.8	7.4	5.9	4.9	3.4
	No. of times Donned and Doffed	#	-	31	55	74	91	106
	Cumulative Donning and Doffing Time	hours	-	2	3.2	4.1	5	6.1
	Cumulative Distance Walked	km	7.1	8.4	8.73	10.37	10.5	10.55
	Mental Workload	tasks	22	31	41	54	64	75
Quality of Care	Missed care	tasks	31.5	48	72	97	120	143
	Task waiting time	hours	0.7	0.75	0.91	1	1.07	1.2
Indicator Category	Indicator Name	Experimental Conditions - % diffference from Baseline (pre-pandemic case)
		1 COVID+	2 COVID+	3 COVID+	4 COVID+	5 COVID+
Nurse Workload	Direct Care Time	-0.0736842	-0.221053	-0.378947	-0.484211	-0.642105
	No. of times Donned and Doffed	-	-	-	-	-
	Cumulative Donning and Doffing Time	-	-	-	-	-
	Cumulative Distance Walked	0.17	0.22	0.45	0.460563	0.46
	Mental Workload	0.4	0.87	1.47	1.89	2.42
Quality of Care	Missed care	0.53	1.27	2.07937	2.8	3.53
	Task waiting time	0.0714286	0.3	0.428571	0.528571	0.7
